# Supplementary material for: Vardenafil Activity in Lung Fibrosis and In Vitro Synergy with Nintedanib
Source: Cells. 2021 Dec 11;10(12):3502. doi: 10.3390/cells10123502 (PMC8699915; doi:10.3390/cells10123502)
Supplement: Supplementary file 1 [file cells-10-03502-s001.zip]

Archive with 1 entries (1 files):
- cells-1359697-supplementary.pdf
